# Supplementary material for: Characterization and Recombinant Expression of Terebrid Venom Peptide from Terebra guttata
Source: Toxins (Basel). 2016 Mar 3;8(3):63. doi: 10.3390/toxins8030063 (PMC4810208; doi:10.3390/toxins8030063)
Supplement: Supplementary file 1 [file toxins-08-00063-s001.zip]

Archive with 3 entries (2 files):
- Tgu6.1_polychaeteAssay.mov
- __MACOSX/
- __MACOSX/._Tgu6.1_polychaeteAssay.mov
